# Supplementary material for: Taxonomic studies on the genus Isotrema (Aristolochiaceae) from China III: I.pseudohei, a new species from Yunnan, Southwest China
Source: PhytoKeys. 2021 Dec 6;186:43–52. doi: 10.3897/phytokeys.186.63543 (PMC8671711; doi:10.3897/phytokeys.186.63543)
Supplement: XML Treatment for Isotrema pseudohei [file phytokeys.186.63543-treatment1.xml]

<!DOCTYPE tp:taxon-treatment
  PUBLIC "-//TaxonX//DTD Taxonomic Treatment Publishing DTD v0 20100105//EN" "tax-treatment-NSO.dtd">
<tp:taxon-treatment xmlns:tp="http://www.plazi.org/taxpub"><tp:treatment-meta><kwd-group><label>Taxon classification</label><kwd>
              <named-content content-type="kingdom">Plantae</named-content>
            </kwd><kwd>
              <named-content content-type="order">Gentianales</named-content>
            </kwd><kwd>
              <named-content content-type="family">Apocynaceae</named-content>
            </kwd></kwd-group><mixed-citation publication-type="journal"><person-group><name><surname>Wang</surname><given-names>Jun</given-names></name><name><surname>Li</surname><given-names>Guo-Dong</given-names></name><name><surname>Yang</surname><given-names>Juan-Juan</given-names></name><name><surname>Shen</surname><given-names>Bin</given-names></name><name><surname>Pu</surname><given-names>Chun-Xia</given-names></name><name><surname>Zhu</surname><given-names>Xin-Xin</given-names></name></person-group><article-title>Taxonomic studies on the genus <italic><tp:taxon-name><tp:taxon-name-part taxon-name-part-type="genus" reg="Isotrema">Isotrema</tp:taxon-name-part></tp:taxon-name></italic> (<tp:taxon-name><tp:taxon-name-part taxon-name-part-type="family">Aristolochiaceae</tp:taxon-name-part></tp:taxon-name>) from China III: <italic><tp:taxon-name><tp:taxon-name-part taxon-name-part-type="genus" reg="Isotrema">I.</tp:taxon-name-part><tp:taxon-name-part taxon-name-part-type="species" reg="pseudohei">pseudohei</tp:taxon-name-part></tp:taxon-name></italic>, a new species from Yunnan, Southwest China</article-title><source>PhytoKeys</source><day>06</day><month>12</month><year>2021</year><volume>186</volume><fpage>43</fpage><lpage>52</lpage><pub-id pub-id-type="doi">10.3897/phytokeys.186.63543</pub-id></mixed-citation></tp:treatment-meta><tp:nomenclature><tp:taxon-name>
            <object-id xmlns:xlink="http://www.w3.org/1999/xlink" content-type="arpha" xlink:type="simple">D7640A65-5413-5367-9F61-378D4406FA89</object-id>
            <tp:taxon-name-part taxon-name-part-type="genus" reg="Isotrema">Isotrema</tp:taxon-name-part>
            <tp:taxon-name-part taxon-name-part-type="species" reg="pseudohei">pseudohei</tp:taxon-name-part>
            <object-id xmlns:xlink="http://www.w3.org/1999/xlink" content-type="ipni" xlink:type="simple">urn:lsid:ipni.org:names:77234089-1</object-id>
          </tp:taxon-name><tp:taxon-authority>X.X.Zhu, Jun Wang bis &amp; G.D.Li</tp:taxon-authority><tp:taxon-status xmlns:xlink="http://www.w3.org/1999/xlink" xlink:type="simple">sp. nov.</tp:taxon-status><xref ref-type="fig" rid="F1">Figures 1</xref><xref ref-type="fig" rid="F2">, 2</xref><xref ref-type="fig" rid="F3">, 3</xref><xref ref-type="fig" rid="F4">, 4A–C</xref></tp:nomenclature><tp:treatment-sec sec-type="material" id="SECID0EFIAC"><title>Type.</title><p>China. Yunnan: Yuxi City, Xinping County, near Atizuo Village, <named-content xmlns:xlink="http://www.w3.org/1999/xlink" content-type="dwc:verbatimCoordinates" xlink:type="simple"><named-content content-type="geo-json" specific-use="{&#34;type&#34;:&#34;Point&#34;,&#34;coordinates&#34;:[101.930833,23.979444]}" id="NCID0EOIAC" xlink:type="simple">101°55'51"E, 23°58'46"N</named-content></named-content>, 1823 m a.s.l., 11 September 2018, <italic>X. X. Zhu</italic> et al. <italic>ZXX18249</italic> (holotype: CSH [CSH-0157854!]; isotypes: CSH!, KUN!).</p></tp:treatment-sec><tp:treatment-sec sec-type="diagnosis" id="SECID0EXIAC"><title>Diagnosis.</title><p>Similar to <italic><tp:taxon-name><tp:taxon-name-part taxon-name-part-type="genus" reg="Isostrema">Isostrema</tp:taxon-name-part><tp:taxon-name-part taxon-name-part-type="species" reg="hei">hei</tp:taxon-name-part></tp:taxon-name></italic> Lei Cai &amp; X.X.Zhu and <italic><tp:taxon-name><tp:taxon-name-part taxon-name-part-type="genus" reg="Isotrema">I.</tp:taxon-name-part><tp:taxon-name-part taxon-name-part-type="species" reg="moupinense">moupinense</tp:taxon-name-part></tp:taxon-name></italic> (Franch.) X.X.Zhu, S. Liao &amp; J.S.Ma, but significantly diﬀers in the following characters: laminas lanceolate to narrowly lanceolate, basal tube of calyx ca. 1.5 cm long, inside dark purple at base and yellowish white above base; upper tube of calyx ca. 2.3 cm long, inside yellowish white, getting yellow in upper portion; inner surface of limb yellow with purplish red patches; throat yellow, suborbicular, 7–9 mm in diameter; apex of gynostemium lobes acute.</p><fig id="F1" position="float" orientation="portrait"><object-id xmlns:xlink="http://www.w3.org/1999/xlink" content-type="doi" xlink:type="simple">10.3897/phytokeys.186.63543.figure1</object-id><object-id xmlns:xlink="http://www.w3.org/1999/xlink" content-type="arpha" xlink:type="simple">72FF87BA-EEB9-596B-BDAB-1BC713E29F53</object-id><label>Figure 1.</label><caption><p>Line drawing of <italic><tp:taxon-name><tp:taxon-name-part taxon-name-part-type="genus" reg="Isotrema">Isotrema</tp:taxon-name-part><tp:taxon-name-part taxon-name-part-type="species" reg="pseudohei">pseudohei</tp:taxon-name-part></tp:taxon-name></italic> X.X.Zhu, Jun Wang bis &amp; G.D.Li <bold>A</bold> habit <bold>B</bold> leaf <bold>C</bold> flower (frontal view) <bold>D</bold> flower (lateral view) <bold>E</bold> flower (dorsal view) <bold>F</bold> dissected flower (showing the inside structure) <bold>G</bold> anthers and gynostemium <bold>H</bold> dehiscing capsule <bold>I</bold> seeds. Illustrated by Shi-Zhen Qiao.</p></caption><graphic xmlns:xlink="http://www.w3.org/1999/xlink" xlink:href="phytokeys-186-043-g001.jpg" position="float" orientation="portrait" xlink:type="simple" id="oo_618977.jpg"><uri content-type="original_file" xlink:type="simple">https://binary.pensoft.net/fig/618977</uri></graphic></fig></tp:treatment-sec><tp:treatment-sec sec-type="description" id="SECID0E4KAC"><title>Description.</title><p>Climbing shrubs. Stems terete, brown pubescent when young, old branchlets glabrous. Petioles 1–2 cm long, appressed villous; laminas lanceolate to narrowly lanceolate, 6.5–17.5 × 2.6–4.5 cm, base round to shallowly cordate, margin entire, apex acute, adaxially sparsely pubescent, abaxially densely villous, especially on veins, lateral veins 4–6-paired. Flower solitary, axillary or on stems; pedicels ca. 3 cm long, densely rusty villous; bractlet 1, lanceolate to elliptic, 3–4 mm long, adaxially subglabrous, abaxially densely rusty villous, inserted on middle part of pedicel. Calyx tube geniculately curved, abaxially yellowish white, densely villous; basal tube ca. 1.5 cm long, inside dark purple at base and yellowish white above base; upper tube ca. 2.3 cm long, inside yellowish white, getting yellow in upper portion; limb discoid, ca. 2.1 cm wide, shallowly 3-lobed, lobes broadly triangular, inner surface yellow with purplish red patches; throat suborbicular, yellow, 7–9 mm in diameter. Anthers 6, oblong, ca. 1.6 mm long, adnate in 3 pairs to base of gynostemium, opposite to lobes. Gynostemium 4–5 mm long, 3-lobed, apex of lobes acute. Ovary terete, ca. 8 mm long, densely brown villous. Capsule cylindric, six arrises, ca. 3 × 2.2 cm. Seeds ovate to elliptic, 3.5–5 × 3–4.5 mm, adaxially deeply concave, abaxially convex, glabrous on both sides.</p><fig id="F2" position="float" orientation="portrait"><object-id xmlns:xlink="http://www.w3.org/1999/xlink" content-type="doi" xlink:type="simple">10.3897/phytokeys.186.63543.figure2</object-id><object-id xmlns:xlink="http://www.w3.org/1999/xlink" content-type="arpha" xlink:type="simple">734E00CC-7AFB-575D-9810-80FB4A7CC99F</object-id><label>Figure 2.</label><caption><p><italic><tp:taxon-name><tp:taxon-name-part taxon-name-part-type="genus" reg="Isotrema">Isotrema</tp:taxon-name-part><tp:taxon-name-part taxon-name-part-type="species" reg="pseudohei">pseudohei</tp:taxon-name-part></tp:taxon-name></italic> X.X.Zhu, Jun Wang bis &amp; G.D.Li from the type locality <bold>A</bold> habit <bold>B</bold> leaves <bold>C</bold> flower (frontal view) <bold>D</bold> anthers and gynostemium <bold>E</bold> fruit <bold>F</bold> seeds. Photographed by Xin-Xin Zhu.</p></caption><graphic xmlns:xlink="http://www.w3.org/1999/xlink" xlink:href="phytokeys-186-043-g002.jpg" position="float" orientation="portrait" xlink:type="simple" id="oo_618978.jpg"><uri content-type="original_file" xlink:type="simple">https://binary.pensoft.net/fig/618978</uri></graphic></fig></tp:treatment-sec><tp:treatment-sec sec-type="phenology" id="SECID0EGMAC"><title>Phenology.</title><p>Flowering and fruiting specimens of the new species were collected in September.</p><fig id="F3" position="float" orientation="portrait"><object-id xmlns:xlink="http://www.w3.org/1999/xlink" content-type="doi" xlink:type="simple">10.3897/phytokeys.186.63543.figure3</object-id><object-id xmlns:xlink="http://www.w3.org/1999/xlink" content-type="arpha" xlink:type="simple">6555596C-A382-5620-A1C7-B618E3BA75F1</object-id><label>Figure 3.</label><caption><p>Holotype of <italic><tp:taxon-name><tp:taxon-name-part taxon-name-part-type="genus" reg="Isotrema">Isotrema</tp:taxon-name-part><tp:taxon-name-part taxon-name-part-type="species" reg="pseudohei">pseudohei</tp:taxon-name-part></tp:taxon-name></italic> X.X.Zhu, Jun Wang bis &amp; G.D.Li. (CSH-0157854).</p></caption><graphic xmlns:xlink="http://www.w3.org/1999/xlink" xlink:href="phytokeys-186-043-g003.jpg" position="float" orientation="portrait" xlink:type="simple" id="oo_618979.jpg"><uri content-type="original_file" xlink:type="simple">https://binary.pensoft.net/fig/618979</uri></graphic></fig></tp:treatment-sec><tp:treatment-sec sec-type="etymology" id="SECID0EDNAC"><title>Etymology.</title><p>The specific epithet refers to the similarity between the new species and <italic><tp:taxon-name><tp:taxon-name-part taxon-name-part-type="genus" reg="Isotrema">Isotrema</tp:taxon-name-part><tp:taxon-name-part taxon-name-part-type="species" reg="hei">hei</tp:taxon-name-part></tp:taxon-name></italic> in the morphology of lamina and flower. The Chinese name is given as “拟何氏关木通”.</p><fig id="F4" position="float" orientation="portrait"><object-id xmlns:xlink="http://www.w3.org/1999/xlink" content-type="doi" xlink:type="simple">10.3897/phytokeys.186.63543.figure4</object-id><object-id xmlns:xlink="http://www.w3.org/1999/xlink" content-type="arpha" xlink:type="simple">42E126A5-0A02-5D5F-ADCA-04CAF30F560A</object-id><label>Figure 4.</label><caption><p>Morphological comparisons of the leaves and flowers of <italic><tp:taxon-name><tp:taxon-name-part taxon-name-part-type="genus" reg="Isotrema">Isotrema</tp:taxon-name-part><tp:taxon-name-part taxon-name-part-type="species" reg="pseudohei">pseudohei</tp:taxon-name-part></tp:taxon-name></italic> (<bold>A–C</bold>), <italic><tp:taxon-name><tp:taxon-name-part taxon-name-part-type="genus" reg="Isotrema">I.</tp:taxon-name-part><tp:taxon-name-part taxon-name-part-type="species" reg="hei">hei</tp:taxon-name-part></tp:taxon-name></italic> (<bold>D–F</bold>) and <italic><tp:taxon-name><tp:taxon-name-part taxon-name-part-type="genus" reg="Isotrema">I.</tp:taxon-name-part><tp:taxon-name-part taxon-name-part-type="species" reg="moupinense">moupinense</tp:taxon-name-part></tp:taxon-name></italic> (<bold>G–I</bold>). Photographed by Xin-Xin Zhu.</p></caption><graphic xmlns:xlink="http://www.w3.org/1999/xlink" xlink:href="phytokeys-186-043-g004.jpg" position="float" orientation="portrait" xlink:type="simple" id="oo_618980.jpg"><uri content-type="original_file" xlink:type="simple">https://binary.pensoft.net/fig/618980</uri></graphic></fig></tp:treatment-sec><tp:treatment-sec sec-type="distribution" id="SECID0EIPAC"><title>Distribution and habitat.</title><p><italic><tp:taxon-name><tp:taxon-name-part taxon-name-part-type="genus" reg="Isotrema">Isotrema</tp:taxon-name-part><tp:taxon-name-part taxon-name-part-type="species" reg="pseudohei">pseudohei</tp:taxon-name-part></tp:taxon-name></italic> is distributed in Xinping County of Yunnan Province, China. It grows on the roadside or in mixed forests on sunny slopes at an elevation between 1820 m and 2045 m, together with other taxa as <italic><tp:taxon-name><tp:taxon-name-part taxon-name-part-type="genus" reg="Castanopsis">Castanopsis</tp:taxon-name-part></tp:taxon-name></italic> sp. (<tp:taxon-name><tp:taxon-name-part taxon-name-part-type="family">Fagaceae</tp:taxon-name-part></tp:taxon-name>), <italic><tp:taxon-name><tp:taxon-name-part taxon-name-part-type="genus" reg="Commelina">Commelina</tp:taxon-name-part><tp:taxon-name-part taxon-name-part-type="species" reg="undulata">undulata</tp:taxon-name-part></tp:taxon-name></italic> R. Br. (<tp:taxon-name><tp:taxon-name-part taxon-name-part-type="family">Commelinaceae</tp:taxon-name-part></tp:taxon-name>), <italic><tp:taxon-name><tp:taxon-name-part taxon-name-part-type="genus" reg="Disporum">Disporum</tp:taxon-name-part></tp:taxon-name></italic> sp. (<tp:taxon-name><tp:taxon-name-part taxon-name-part-type="family">Colchicaceae</tp:taxon-name-part></tp:taxon-name>), <italic><tp:taxon-name><tp:taxon-name-part taxon-name-part-type="genus" reg="Lycianthes">Lycianthes</tp:taxon-name-part><tp:taxon-name-part taxon-name-part-type="species" reg="macrodon">macrodon</tp:taxon-name-part></tp:taxon-name></italic> (Wall.) Bitter (<tp:taxon-name><tp:taxon-name-part taxon-name-part-type="family">Solanaceae</tp:taxon-name-part></tp:taxon-name>), <italic><tp:taxon-name><tp:taxon-name-part taxon-name-part-type="genus" reg="Rubus">Rubus</tp:taxon-name-part></tp:taxon-name></italic> sp. (<tp:taxon-name><tp:taxon-name-part taxon-name-part-type="family">Rosaceae</tp:taxon-name-part></tp:taxon-name>), etc.</p></tp:treatment-sec><tp:treatment-sec sec-type="Preliminary conservation status" id="SECID0E5BAE"><title>Preliminary conservation status.</title><p><italic><tp:taxon-name><tp:taxon-name-part taxon-name-part-type="genus" reg="Isotrema">Isotrema</tp:taxon-name-part><tp:taxon-name-part taxon-name-part-type="species" reg="pseudohei">pseudohei</tp:taxon-name-part></tp:taxon-name></italic> is currently only known from two populations in Xinping County, with fewer than five individuals at each site. Based on the present study, its Extent of Occurrence (<abbrev xmlns:xlink="http://www.w3.org/1999/xlink" xlink:title="Extent of Occurrence" id="ABBRID0EPCAE" xlink:type="simple">EOO</abbrev>) is less than 100 km<sup>2</sup> and the known Area of Occupancy (<abbrev xmlns:xlink="http://www.w3.org/1999/xlink" xlink:title="Area of Occupancy" id="ABBRID0EVCAE" xlink:type="simple">AOO</abbrev>) is less than 20 km<sup>2</sup>. Furthermore, the habitat is being destroyed by road construction and small-scale agriculture. Besides, the root of <italic><tp:taxon-name><tp:taxon-name-part taxon-name-part-type="genus" reg="Isotrema">Isotrema</tp:taxon-name-part></tp:taxon-name></italic> itself is often harvested for medicinal purposes by the locals. Although further investigation is necessary to fully map its distribution, it is considered to be Vulnerable (<abbrev xmlns:xlink="http://www.w3.org/1999/xlink" xlink:title="Vulnerable" id="ABBRID0ECDAE" xlink:type="simple">VU</abbrev>) status, based on the criteria D2 of IUCN according to the IUCN Red List Categories and Criteria (<xref ref-type="bibr" rid="B7">IUCN Standards and Petitions Committee 2019</xref>).</p></tp:treatment-sec><tp:treatment-sec sec-type="Additional specimens of Isotrema pseudohei examined (paratypes)" id="SECID0EKDAE"><title>Additional specimens of <italic><tp:taxon-name><tp:taxon-name-part taxon-name-part-type="genus" reg="Isotrema">Isotrema</tp:taxon-name-part><tp:taxon-name-part taxon-name-part-type="species" reg="pseudohei">pseudohei</tp:taxon-name-part></tp:taxon-name></italic> examined (paratypes).</title><p><bold>China. Yunnan</bold>: Yuxi City, Xinping County, 2045 m a.s.l., 11 September 2018, <italic>X. X. Zhu</italic> et al. <italic>ZXX18250</italic> (CSH, KUN).</p></tp:treatment-sec><tp:treatment-sec sec-type="Specimens of Isotrema hei examined" id="SECID0ECEAE"><title>Specimens of <italic><tp:taxon-name><tp:taxon-name-part taxon-name-part-type="genus" reg="Isotrema">Isotrema</tp:taxon-name-part><tp:taxon-name-part taxon-name-part-type="species" reg="hei">hei</tp:taxon-name-part></tp:taxon-name></italic> examined.</title><p><bold>China. Yunnan</bold>: Wenshan City, 12 May 2018, <italic>X. X. Zhu ZXX18072</italic> (CSH), 20 April 2018, <italic>Lei Cai</italic> et al. <italic>CL115</italic> (KUN).</p></tp:treatment-sec><tp:treatment-sec sec-type="Specimens of Isotrema moupinense examined" id="SECID0E3EAE"><title>Specimens of <italic><tp:taxon-name><tp:taxon-name-part taxon-name-part-type="genus" reg="Isotrema">Isotrema</tp:taxon-name-part><tp:taxon-name-part taxon-name-part-type="species" reg="moupinense">moupinense</tp:taxon-name-part></tp:taxon-name></italic> examined.</title><p><bold>China. Chongqing</bold>: Nanchuan District, 27 May 1957, <italic>T. H. Hsiung &amp; Z. L. Chou 91052</italic> (IBSC), 11 July 1957, <italic>S. Y. Chen</italic> et al. <italic>95126</italic> (NAS), 12 July 1957, <italic>T. H. Hsiung &amp; Z. L. Chou 91972</italic> (IBSC), 25 July 1957, <italic>T. H. Hsiung &amp; Z. L. Chou 92285</italic> (IBSC), 17 May 2007, <italic>Z. B. Feng</italic> et al. <italic>20070508</italic> (PE, WCSBG); <bold>Sichuan</bold>: Baoxing County, 4 August 1936, <italic>K. L. Qu 3410</italic> (IBSC), 1954, <italic>T. P. Soong</italic>, <italic>38982</italic> (IBSC, NAS), 20 May 1958, <italic>Sichuan Agricultural College 4867</italic> (IBSC); Dayi County, 26 May 2015, <italic>X. X. Zhu &amp; Z. X. Hua ZH082</italic> (CSH), 26 May 2015, <italic>X. X. Zhu &amp; Z. X. Hua ZH083</italic> (CSH); Emeishan City, 1952, <italic>C. H. Hsiung</italic> et al. <italic>30475</italic> (IBK, IBSC, NAS), 24 May 1952, <italic>C. H. Hsiung</italic> et al. <italic>30750</italic> (IBSC), 6 June 1960, <italic>Sichuan Med. Pl. Exped. 12729</italic> (NAS), 29 April 2015, <italic>X. X. Zhu &amp; Z. X. Hua ZH046</italic> (CSH); Jinyang County, 29 April 2013, <italic>C. Du &amp; Y. Wang DC-325</italic> (CSH); Luding County, 14 July 2006, <italic>X. M. Gao G06117</italic> (WCSBG); Yingjing County, 20 May 1940, <italic>K. L. Chu 6901</italic> (NAS); <bold>Yunnan</bold>:Gongshan County, 25 May 2011, <italic>J. Cai</italic> et al. <italic>11CS2767</italic> (KUN); Yunlong County, 24 April 2019, <italic>X. X. Zhu</italic> et al. <italic>ZXX19356</italic> (KUN).</p></tp:treatment-sec><ref-list><ref id="B7"><mixed-citation xmlns:xlink="http://www.w3.org/1999/xlink" xlink:type="simple"><institution xlink:type="simple">IUCN Standards and Petitions Committee</institution> (<year>2019</year>) Guidelines for Using the IUCN Red List Categories and Criteria. Version 14. <ext-link xlink:type="simple" ext-link-type="uri" xlink:href="http://www.iucnredlist.org/documents/RedListGuidelines.pdf">http://www.iucnredlist.org/documents/RedListGuidelines.pdf</ext-link> [accessed 15 May 2021]</mixed-citation></ref></ref-list></tp:taxon-treatment>
